# Supplementary material for: The effect of an app-based dietary intervention on diet-related greenhouse gas emissions – results from a randomized controlled trial
Source: Int J Behav Nutr Phys Act. 2023 Oct 11;20:123. doi: 10.1186/s12966-023-01523-0 (PMC10568795; doi:10.1186/s12966-023-01523-0)
Supplement: Supplementary file 2 — Supplementary Material 2 [file 12966_2023_1523_MOESM2_ESM.xlsx]

## Sheet: 2023 GHGE Data
Pitt et al. 2023. The effect of an app-based dietary intervention on diet-related greenhouse gas emissions – results from a randomized controlled trial. Supplementary Material S2
FFQ Item	Food category in analysis	Original GHGE Value (CO2-eq per kg)	Notes	Life Cycle Stage	Reason for Adjustment or Assumption	Calculation for Adjustment (if applicable)	FINAL Adjusted GHGE Value (CO2-eq per kg) to 2 sig. fig.	Source Name(s)
Light-skimmed milk	Dairy	1.1	0.4% fat (minimjolk)	Store Shelf			1.1	ClimateHub
Semi-skimmed milk	Dairy	1.2	1.5% fat (mellan mjolk)	Store Shelf			1.2	ClimateHub
Standard milk	Dairy	1.4	3% fat	Store Shelf			1.4	ClimateHub
Sour milk/yoghurt	Dairy	2.9	3% fat	Store Shelf			2.9	ClimateHub
Light sour milk/light yoghurt	Dairy	1.4	0.5% fat	Store Shelf			1.4	Hjorth, et al. 2020
Juice/soda (with sugar)	Other	1.2	PET bottle	Store Shelf			1.2	ClimateHub
Juice/soda Light	Other	1.2	Assumed equal to Juice	Store Shelf	Assumed equal to Juice		1.2	ClimateHub
Low-alcohol beer	Other	0.76	<2.25% alc	Store Shelf			0.76	Hallström, et al. 2021
Tea	Other	4.8	Tea leaves	Store Shelf	Assuming 2g of tea per cup for "amount" calculation		4.8	ClimateHub
Coffee	Other	8.9	Roasted beans	Store Shelf	Assuming 10g of beans per cup for "amount" calculation		8.9	ClimateHub
Sugar/honey	Other	1.5	Honey	Store Shelf			1.5	ClimateHub
Cottage cheese/quark	Dairy	5.22	Cottage cheese	Store Shelf	Adjust to exclude 8% avoidable waste emissions	x 0.92	4.8024	Sjörs, et al. 2016
Dressing	Other	4.86	Thousand Island dressing	Store Shelf	Adjust to exclude LUC emissions	- 0.56	4.33	The Big Climate Database, CONCITO
Mayonnaise	Other	2.7		Store Shelf			2.7	ClimateHub
Cream/crème fraiche	Dairy	7.4	40% fat cream	Store Shelf			7.4	ClimateHub
Ketchup	Other	1.1		Store Shelf			1.1	ClimateHub
Cheese	Dairy	12	Hard cheese, 28% fat	Store Shelf			12	ClimateHub
Light cheese	Dairy	10	Hard cheese, 17% fat	Store Shelf			10	ClimateHub
Crispbread	Starch and cereals	0.67		Store Shelf	Adjust to exclude 29% avoidable waste emissions	x 0.71	0.4757	Sjörs, et al. 2016
White bread	Starch and cereals	1	Soft bread, wheat	Store Shelf			0.98	ClimateHub
Grain/whole wheat bread	Starch and cereals	N/A	Soft bread, wheat	Store Shelf	Based on Espinoza-Orias, et al., 2011 wholegrain bread carries 6.5% lower GHGEs than white bread	x 0.935	0.9163	ClimateHub and Espinoza-Orias, et al., 2011
Butter*	Dairy	15	80% fat	Store Shelf			15	ClimateHub
Bregott*	Dairy	7.5	75% fat (butter + vegetable oils)	Store Shelf			7.5	ClimateHub
Margarine*	Other	2.1	80% fat	Store Shelf			2.1	ClimateHub
Light margarine*	Other	2.1	Assumed equal to Margarine	Store Shelf	Assumed equal to Margarine		2.1	ClimateHub
Cooking margarine*	Other	2.1	Assumed equal to Margarine	Store Shelf	Assumed equal to Margarine		2.1	ClimateHub
Olive oil*	Other	3.1	0.75l glass bottle	Store Shelf			3.1	ClimateHub
Rapeseed oil**	Other	2.3	1l bottle	Store Shelf			2.3	ClimateHub
Liquid margarine**	Other	2.1	Assumed equal to Margarine	Store Shelf	Assumed equal to Margarine		2.1	ClimateHub
Cooking oil (eg corn-, sunflower oil)**	Other	2.4	Sunflower seed oil	Store Shelf			2.4	ClimateHub
Oatmeal	Starch and cereals	1.2	Rolled oats	Store Shelf			1.2	ClimateHub
Other porridge/gruel	Starch and cereals	0.4	Composite item	Store Shelf			0.4	Hjorth, et al. 2020
Cereals/muesli	Starch and cereals	0.62	Cereals, unprocessed	At Farm	Adjusted for processing and packaging using standard	+ 0.08	0.7	ClimateHub and Moberg, et al. 2019
Spaghetti/macaroni	Starch and cereals	0.6	Uncooked (dry)	Store Shelf	Weight ratio of 1:2.67	/ 2.67	0.224719	Sjörs, et al. 2016
Pancakes	Starch and cereals	1.5	Composite item	Store Shelf			1.5	Hjorth, et al. 2020
Pizza	Starch and cereals	4.3	Composite item	Store Shelf			4.3	Hjorth, et al. 2020
Rice	Starch and cereals	1.8	Uncooked (dry)	Store Shelf	Weight ratio of 1:2.87	/ 2.87	0.627178	Sjörs, et al. 2016
Wheat- or oatbran	Starch and cereals	0.59	Wheat cereals	At Farm	Adjusted for processing and packaging using standard	+ 0.08	0.67	ClimateHuband Moberg, et al. 2019
Boiled potato	Starch and cereals	0.19	Uncooked	Store Shelf	Weight ratio of 1:0.77	/ 0.77	0.246753	Sjörs, et al. 2016
Baked potato	Starch and cereals	0.19	Uncooked	Store Shelf	Weight ratio of 1:0.77	/ 0.77	0.246753	Sjörs, et al. 2016
Fried potato	Starch and cereals	0.19	Uncooked	Store Shelf	Weight ratio of 1:0.77	/ 0.77	0.246753	Sjörs, et al. 2016
French fries	Starch and cereals	0.19	Uncooked	Store Shelf	Weight ratio of 1:0.77	/ 0.77	0.246753	Sjörs, et al. 2016
Carrots	Fruit and veg.	0.37		Store Shelf				ClimateHub
Root crops	Fruit and veg.	0.1		At Farm	Adjusted for processing and packaging using standard	+ 0.08	0.18	ClimateHuband Moberg, et al. 2019
Meat dishes	Red and processed meat	25.1	e.g., Lasagne, meatballs	Store Shelf	Weight ratio of 1:0.75	/ 0.75	33.4667	Sjörs, et al. 2016
Pork	Red and processed meat	6.33843	Uncooked	Store Shelf	Weight ratio of 1:0.67	/ 0.67	9.46034	Sjörs, et al. 2016
Beef	Red and processed meat	33.1344	Uncooked	Store Shelf	Weight ratio of 1:0.78	/ 0.78	42.48	Sjörs, et al. 2016
Sausage (fried/grilled, boiled)	Red and processed meat	2.1	Uncooked	Store Shelf	Weight ratio of 1:0.89	/ 0.89	2.35955	Sjörs, et al. 2016
Black pudding/blood sausage	No obtainable information - Excluded
Liver/kidney	Red and processed meat	2.9	Liver in sauce	Store Shelf	Adjust to exclude LUC emissions	- 0.31	2.59	The Big Climate Database, CONCITO
Liver paté	Red and processed meat	3.51		Store Shelf	Adjust to exclude LUC emissions	- 0.31	3.2	The Big Climate Database, CONCITO
Slices of meat or sausage	Red and processed meat	4.4	Ham	Store Shelf			4.4	ClimateHub
Lamb	Red and processed meat	38.7	Uncooked	Store Shelf	Weight ratio of 1:0.76	/ 0.76	50.9211	Sjörs, et al. 2016
Game meat	Red and processed meat	4.6	Uncooked	Store Shelf	Weight ratio of 1:0.78	/ 0.78	5.89744	Sjörs, et al. 2016
Chicken/other poultry	White meat	2.5	Uncooked	Store Shelf	Weight ratio of 1:0.7	/ 0.7	3.57143	Sjörs, et al. 2016
Herring/baltic herring/mackerel	Fish	1	Uncooked	Store Shelf	Weight ratio of 1:0.84	/ 0.84	1.19048	Sjörs, et al. 2016
Salmon/whitefish/char	Fish	3.4	Uncooked	Store Shelf	Weight ratio of 1:0.78	/ 0.78	4.35897	Sjörs, et al. 2016
Cod/saithe/fish fingers	Fish	3.3	Uncooked	Store Shelf	Weight ratio of 1:0.89	/ 0.89	3.70787	Sjörs, et al. 2016
Tuna	Fish	9.4	Canned	Store Shelf			9.4	ClimateHub
Caviar	Fish	11.33		Store Shelf	Adjusted to exclude LUC emissions	- 1.05	10.28	The Big Climate Database, CONCITO
Shellfish (shrimps/crayfish)	Fish	20.4	Without shell	Store Shelf	Weight ratio of 1:0.73	/ 0.73	27.9452	Sjörs, et al. 2016
Egg/omelette	Other	1.2	Without shell	Store Shelf			1.2	Sjörs, et al. 2016
Lettuce/iceberg lettuce	Fruit and veg.	0.72		Store Shelf			0.72	ClimateHub
Cabbage/red cabbage/ cone cabbage	Fruit and veg.	0.14		Store Shelf			0.14	ClimateHub
Cauliflower	Fruit and veg.	0.31		At Farm	Adjusted for processing and packaging using standard	+ 0.08	0.39	ClimateHub and Moberg, et al. 2019
Broccoli/sprout	Fruit and veg.	0.73		Store Shelf			0.73	ClimateHub
Tomato/tomato juice	Fruit and veg.	1.6	Fresh tomatoes	Store Shelf			1.6	ClimateHub
Bell pepper	Fruit and veg.	1.7		Store Shelf			1.7	ClimateHub
Spinach/chard	Fruit and veg.	0.64		Store Shelf			0.64	ClimateHub
Green peas	Fruit and veg.	0.66	Green peas, frozen	Store Shelf			0.66	ClimateHub
Onion/leek	Fruit and veg.	0.13	Average of onion and leek	At Farm	Adjusted for processing and packaging using standard	+ 0.08	0.21	ClimateHub and Moberg, et al. 2019
Beans/lentils/pea soup	Fruit and veg.	0.7	Legumes	Store Shelf	Weight ratio of 1:2.78	/ 2.78	0.251799	Sjörs, et al. 2016
Avocado	Fruit and veg.	0.4	Generally for world, not specific to Sweden	At Farm	Adjusted for processing and packaging using standard	+ 0.48	0.88	ClimateHub and Moberg, et al. 2019
Orange	Fruit and veg.	0.5	Whole fruit	Store Shelf	Adjusting to include 27% unavoidable waste (peel)	/ 0.73	0.684932	ClimateHub and Sjörs, et al. 2016
Apple/pear	Fruit and veg.	0.23	Average of apple and pear	Store Shelf			0.23	ClimateHub
Banana	Fruit and veg.	0.65		Store Shelf	Adjusting to include 37% unavoidable waste (peel)	/ 0.63	1.03175	ClimateHub and Sjörs, et al. 2016
Berries (fresh or frozen)	Fruit and veg.	0.67	Average of berries fresh and berries frozen	Store Shelf			0.67	ClimateHub
Other fruit	Fruit and veg.	0.23	"Fruits"	At Farm	Adjusted for processing and packaging using standard	+ 0.18	0.41	ClimateHub and Moberg, et al. 2019
Jam/marmalade/sauce	Other	1.5	Strawberry jam	Store Shelf			1.5	ClimateHub
Kissel/fruit soup	Other	1.2	Assumed equal to Juice	Store Shelf	Assumed equal to Juice		1.2	ClimateHub
Coffee bread (buns, cookies)	Snacks and sweets	1.2	Composite item	Store Shelf			1.2	Hjorth, et al. 2020
Biscuits	Snacks and sweets	4.1	Hard biscuits	Store Shelf			4.1	ClimateHub
Cake/pastry	Snacks and sweets	1.2	Composite item	Store Shelf			1.2	Hjorth, et al. 2020
A piece/bar of chocolate	Snacks and sweets	5.4	Milk chocolate	Store Shelf			5.4	ClimateHub
Candy (not chocolate)	Snacks and sweets	1.4	Foam sweets	Store Shelf			1.4	ClimateHub
Ice cream	Snacks and sweets	3.9	10% fat	Store Shelf			3.9	ClimateHub
Potato chips/popcorn/cheese puffs	Snacks and sweets	2.7	Potato chips	Store Shelf			2.7	ClimateHub
Popcorn	Snacks and sweets	1.62	Microwave popcorn	Store Shelf	Adjusted to exclude LUC emissions	- 0.15	1.47	The Big Climate Database, CONCITO
Nuts/almond	Snacks and sweets	4.05	Average of peanuts and almonds	Store Shelf			4.05	ClimateHub
Medium-strong beer	Alcohol	0.73	2.8-3.5% alc	Store Shelf			0.73	Hallström, et al. 2021
Strong beer	Alcohol	0.81	>3.5% alc	Store Shelf			0.81	Hallström, et al. 2021
White wine	Alcohol	2.15	Wine in general	Store Shelf			2.15	Hallström, et al. 2021
Red wine	Alcohol	2.15	Wine in general	Store Shelf			2.15	Hallström, et al. 2021
Fortified wine (high-alcohol wine)	Alcohol	2.38	Strong wine	Store Shelf			2.38	Hallström, et al. 2021
Liquor	Alcohol	2.07		Store Shelf			2.07	Hallström, et al. 2021
*Reported use on both bread and in cooking. **Reported use only in cooking. FFQ: Food Frequency Questionnaire; LUC: Land Use Change
Sources/References
ClimateHub	CarbonCloud. ClimateHub. 2022. (Online) Available from: https://apps.carboncloud.com/climatehub/ [Accessed 20Jan2023].
Hjorth, et al. 2020	Hjorth, T.; Huseinovic, E.; Hallström, E.; Strid, A.; Johansson, I.; Lindahl, B.; Sonesson, U.; Winkvist, A. Changes in Dietary Carbon Footprint over Ten Years Relative to Individual Characteristics and Food Intake in the Västerbotten Intervention Programme. Sci Rep, 2020, 10 (1). https://doi.org/10.1038/s41598-019-56924-8.
Hallström, et al. 2021	Hallström, E.; Håkansson, N.; Åkesson, A.; Wolk, A.; Sonesson, U. Climate Impact of Alcohol Consumption in Sweden. J Clean Prod, 2018, 201, 287–294. https://doi.org/10.1016/j.jclepro.2018.07.295.
Sjörs, et al. 2016	Sjörs, C.; Raposo, S. E.; Sjölander, A.; Bälter, O.; Hedenus, F.; Bälter, K. Diet-Related Greenhouse Gas Emissions Assessed by a Food Frequency Questionnaire and Validated Using 7-Day Weighed Food Records. Environ Health, 2016, 15 (1). https://doi.org/10.1186/s12940-016-0110-7.
The Big Climate Database, CONCITO	CONCITO. The Big Climate Database Version 1 1. 2021. (Online) Available from: https://denstoreklimadatabase.dk/en/download [Accessed 20Jan2023]
Espinoza-Orias, et al., 2011	Espinoza-Orias N, Stichnothe H, Azapagic A. The carbon footprint of bread. The International Journal of Life Cycle Assessment, 2011, Vol 16(4), 351–65.
Moberg, et al. 2019	Moberg, E.; Walker Andersson, M.; Säll, S.; Hansson, P.-A.; Röös, E. Determining the Climate Impact of Food for Use in a Climate Tax—Design of a Consistent and Transparent Model. Int J Life Cycle Assess, 2019, 24 (9), 1715–1728. https://doi.org/10.1007/s11367-019-01597-8.
